# Supplementary material for: IL-13-induced proliferation of airway epithelial cells: mediation by intracellular growth factor mobilization and ADAM17
Source: Respir Res. 2007 Jul 9;8(1):51. doi: 10.1186/1465-9921-8-51 (PMC1976612; doi:10.1186/1465-9921-8-51)
Supplement: Additional file 1 — Confocal Z-stack images of NHBE cells exposed to control media for 60 min. NHBE cells were exposed to control media for 60 min, reacted with fluorescent-tagged antibodies against TGFα (red) and ADAM17 (green), as described in Materials and methods, and then imaged by confocal microscopy. Shown is a video of the Z-stack images beginning with the basal-most section of the NHBE cells and ending with the apical-most section. [file 1465-9921-8-51-S1.zip]

Archive with 1 entries (1 files):
- 60min control ldm.avi
